# Supplementary material for: Facemasks: A Looming Microplastic Crisis
Source: Int J Environ Res Public Health. 2021 Jul 1;18(13):7068. doi: 10.3390/ijerph18137068 (PMC8297027; doi:10.3390/ijerph18137068)
Supplement: Supplementary file 1 [file ijerph-18-07068-s001.zip]

Archive with 1 entries (1 files):
- ijerph-1276880-supplementary.pdf
